# Supplementary material for: Dietary Habits and Nutritional Status Among Polish Police Officers: A Cross-Sectional Study Within the National Health Programme
Source: Nutrients. 2026 Jul 22;18(14):2385. doi: 10.3390/nu18142385 (PMC13415224; doi:10.3390/nu18142385)
Supplement: Supplementary file 1 [file nutrients-18-02385-s001.zip]

Archive with 1 entries (1 files):
- nutrients-4411276-supplementary.pdf
